# Supplementary material for: Geographic patterns of mtDNA and Z-linked sequence variation in the Common Chiffchaff and the ‘chiffchaff complex’
Source: PLoS One. 2019 Jan 4;14(1):e0210268. doi: 10.1371/journal.pone.0210268 (PMC6319743; doi:10.1371/journal.pone.0210268)
Supplement: S1 File — (XLSX) [file pone.0210268.s001.xlsx]

## Sheet: Appendix I
Species/subspecies	ID	Sample	Sample source	Sex	Date	Lat	Long	mtDNA clade	ND2	ACO1I9a	ACO1I9b	CytB
Phylloscopus trochilus	IVF0800	Muscle tissue	SDM	M	2006-08-10	55.1818	46.5564	trochilus	MK113672	MK113425
Phylloscopus trochilus	SVD4734	Muscle tissue	ZMMU	F	2011-08-14	60.7913	59.5549	trochilus	MK113673	MK113426
Phylloscopus trochilus	SVD4735	Muscle tissue	ZMMU	U	2011-08-14	60.7913	59.5549	trochilus	MK113674	MK113427
Phylloscopus ibericus	72340	Blood	Julio Neto	M	2009-05-23	40.7302	-8.57945	ibericus	MK113555	MK113230	MK113231
Phylloscopus ibericus	72341	Blood	Julio Neto	M	2009-05-23	40.7302	-8.57945	ibericus	MK113556	MK113232	MK113233
Phylloscopus ibericus	72342	Blood	Julio Neto	M	2009-06-12	40.7302	-8.57945	ibericus	MK113557	MK113234	MK113235
Phylloscopus ibericus	72343	Blood	Julio Neto	M	2009-06-20	40.7302	-8.57945	ibericus	MK113558	MK113236	MK113237
Phylloscopus ibericus	72345	Blood	Julio Neto	M	2009-07-17	40.7302	-8.57945	ibericus	MK113559	MK113238	MK113239
Phylloscopus canariensis	PAL1	Blood	Ricardo Lopes	M	2013-02-26	28.738	-17.7438	canariensis	MK113500	MK113145	MK113146
Phylloscopus canariensis	PAL2	Blood	Ricardo Lopes	U	2013-02-26	28.738	-17.7438	canariensis	MK113501	MK113147
Phylloscopus canariensis	PAL4	Blood	Ricardo Lopes	M	2013-02-27	28.738	-17.7438	canariensis	MK113503	MK113150	MK113151
Phylloscopus canariensis	PAL5	Blood	Ricardo Lopes	U	2013-02-27	28.738	-17.7438	canariensis	MK113504	MK113152
Phylloscopus canariensis	PAL6	Blood	Ricardo Lopes	U	2013-02-28	28.738	-17.7438	canariensis	MK113505	MK113153
Phylloscopus canariensis	PAL7	Blood	Ricardo Lopes	U	2013-02-28	28.738	-17.7438	canariensis	MK113506	MK113154
Phylloscopus sindianus sindianus	01062012	Blood	Evgenii Koblik	U	2012-06-01	37.7	71.93	sindianus	MK113616	MK113335
Phylloscopus sindianus sindianus	06062012	Blood	Evgenii Koblik	U	2012-06-06	37.7	71.93	sindianus	MK113617
Phylloscopus sindianus sindianus	EAK393	Muscle tissue	ZMMU	M	2012-07-15	36.9124	72.1825	sindianus	MK113618	MK113336	MK113337
Phylloscopus sindianus sindianus	EAK399	Muscle tissue	ZMMU	M	2012-07-14	36.9124	72.1825	sindianus	MK113619	MK113338	MK113339
Phylloscopus sindianus sindianus	VD99327	Muscle tissue	ZMMU	U	2011-06-29	36.92	72.18	sindianus	MK113621	MK113341
Phylloscopus sindianus sindianus	MVN076	Muscle tissue	ZMMU	F	2012-07-19	37.55	71.7	sindianus	MK113620	MK113340
Phylloscopus sindianus lorenzii	IVF1062	Blood	Sargis Aghayan	F	2011-06-01	40.9795	43.7361	lorenzii	MK113568	MK113250
Phylloscopus sindianus lorenzii	KZ1941	Muscle tissue	YPM ORN 101842	M	2006-06-24	43.9167	40.7833	lorenzii	MK113569	MK113251	MK113252
Phylloscopus sindianus lorenzii	SVD2055	Muscle tissue	UWBM 64745	F	1999-07-05	43.8167	40.7167	lorenzii	MK113570	MK113253
Phylloscopus sindianus lorenzii	SVD2061	Muscle tissue	UWBM 64751	M	1999-07-06	43.8167	40.7167	lorenzii	MK113571	MK113254	MK113255
Phylloscopus sindianus lorenzii	SVD2090	Muscle tissue	UWBM 64775	M	1999-07-10	43.8167	40.7167	lorenzii	MK113572	MK113256	MK113257
Phylloscopus sindianus lorenzii	SVD4619	Blood	Sargis Aghayan	M	2011-05-21	40.5703	44.6915	lorenzii	MK113573	MK113258	MK113259
Phylloscopus sindianus lorenzii	SVD4629	Blood	Sargis Aghayan	M	2011-05-25	40.3703	44.6927	lorenzii	MK113574	MK113260	MK113261
Phylloscopus collybita	PAL3	Blood	Ricardo Lopes	M	2013-02-27	28.738	-17.7438	collybita	MK113502	MK113148	MK113149
Phylloscopus collybita	SVD4519	Blood	SDM	U	2013-02-01	41.3054	-8.72974	collybita	MK113701	MK113463
Phylloscopus collybita	X03607	Blood	Sergei Drovetski	U	2013-10-22	41.3054	-8.72974	collybita	MK113702
Phylloscopus collybita	X03610	Blood	Sergei Drovetski	U	2013-11-24	41.3054	-8.72974	collybita	MK113703
Phylloscopus collybita	X03611	Blood	Sergei Drovetski	U	2013-11-27	41.3054	-8.72974	collybita	MK113704
Phylloscopus collybita	X03612	Blood	Sergei Drovetski	U	2013-11-28	41.3054	-8.72974	collybita	MK113705
Phylloscopus collybita	X03614	Blood	Sergei Drovetski	U	2013-12-19	41.3054	-8.72974	collybita	MK113706
Phylloscopus collybita	X03616	Blood	Sergei Drovetski	U	2013-12-19	41.3054	-8.72974	collybita	MK113707
Phylloscopus collybita	X03618	Blood	Sergei Drovetski	U	2013-12-30	41.3054	-8.72974	collybita	MK113708
Phylloscopus collybita	X03619	Blood	Sergei Drovetski	U	2014-01-05	41.3054	-8.72974	collybita	MK113709
Phylloscopus collybita	X03621	Blood	Sergei Drovetski	U	2014-01-22	41.3054	-8.72974	collybita	MK113710
Phylloscopus collybita	X03623	Blood	Sergei Drovetski	U	2014-02-06	41.3054	-8.72974	collybita	MK113711
Phylloscopus collybita	X03625	Blood	Sergei Drovetski	M	2014-03-17	41.3054	-8.72974	collybita	MK113712
Phylloscopus collybita	CC26	Blood	Stephen Menzie	F	2013-07-08	53.23	-2.61468			MK113428
Phylloscopus collybita	SC02	Blood	Nigel Odin	F	2011-11-06	51.9374	1.32078	tristis	MK113713
Phylloscopus collybita	MNHN2837		GenBank		July.1996	48.5479	2.71083	collybita	DQ125988
Phylloscopus collybita	I2016271	Blood	TCWC	U	2016-06-04	45.192	7.3125	collybita	MK113563
Phylloscopus collybita	I2016276	Blood	TCWC	U	2016-06-05	45.192	7.3125	collybita	MK113564	MK113244	MK113245
Phylloscopus collybita	I2016288	Blood	TCWC	U	2016-06-05	45.192	7.3125	collybita	MK113565	MK113246
Phylloscopus collybita	I2016016	Blood	TCWC	M	2016-05-20	44.7478	8.89246	collybita	MK113560	MK113240	MK113241
Phylloscopus collybita	I2016039	Blood	TCWC	U	2016-05-20	44.7478	8.89246	collybita	MK113561	MK113242
Phylloscopus collybita	I2016049	Blood	TCWC	U	2016-05-21	44.7478	8.89246	collybita	MK113562	MK113243
Phylloscopus collybita	I2016202	Blood	TCWC	M	2016-05-27	40.3913	15.8454	collybita	MK113566	MK113247	MK113248
Phylloscopus collybita	I2016234	Blood	TCWC	U	2016-05-29	40.2504	16.109	collybita	MK113567	MK113249
Phylloscopus collybita	LU304	Blood	Julio Neto	M	1998-05-13	55.6937	13.4702	abietinus	MK113642	MK113378	MK113379
Phylloscopus collybita	LU300	Blood	Julio Neto	M	1998-05-08	55.6937	13.4702	collybita	MK113638	MK113374	MK113375
Phylloscopus collybita	LU301	Blood	Julio Neto	M	1998-05-08	55.6937	13.4702	collybita	MK113639	MK113376	MK113377
Phylloscopus collybita	LU302	Blood	Julio Neto	M	1998-05-11	55.6937	13.4702	collybita	MK113640
Phylloscopus collybita	LU303	Blood	Julio Neto	M	1998-05-11	55.6937	13.4702	collybita	MK113641
Phylloscopus collybita	LU306	Blood	Julio Neto	M	1998-05-15	55.6937	13.4702	collybita	MK113643	MK113380	MK113381
Phylloscopus collybita	LU307	Blood	Julio Neto	M	1998-05-15	55.6937	13.4702	collybita	MK113644	MK113382	MK113383
Phylloscopus collybita	LU308	Blood	Julio Neto	M	1998-05-15	55.6937	13.4702	collybita	MK113645	MK113384	MK113385
Phylloscopus collybita	LU309	Blood	Julio Neto	M	1998-05-18	55.6937	13.4702	collybita	MK113646	MK113386	MK113387
Phylloscopus collybita	LU310	Blood	Julio Neto	M	1998-05-19	55.6937	13.4702	collybita	MK113647	MK113388	MK113389
Phylloscopus collybita	LU311	Blood	Julio Neto	M	1998-05-19	55.6937	13.4702	collybita	MK113648	MK113390	MK113391
Phylloscopus collybita	LU312	Blood	Julio Neto	M	1998-05-19	55.6937	13.4702	collybita	MK113649	MK113392	MK113393
Phylloscopus collybita	LU313	Blood	Julio Neto	M	1998-05-19	55.6937	13.4702	collybita	MK113650	MK113394	MK113395
Phylloscopus collybita	LU314	Blood	Julio Neto	M	1998-05-19	55.6937	13.4702	collybita	MK113651	MK113396	MK113397
Phylloscopus collybita	LU315	Blood	Julio Neto	M	1998-05-20	55.6937	13.4702	collybita	MK113652
Phylloscopus collybita	LU316	Blood	Julio Neto	M	1998-05-21	55.6937	13.4702	collybita	MK113653	MK113398	MK113399
Phylloscopus collybita	LU348	Blood	Julio Neto	M	1998-06-12	62.9833	18.1667	abietinus	MK113625	MK113348	MK113349
Phylloscopus collybita	LU349	Blood	Julio Neto	M	1998-06-12	62.9833	18.1667	abietinus	MK113626	MK113350	MK113351
Phylloscopus collybita	LU356	Blood	Julio Neto	M	1998-06-14	62.9989	18.1862	collybita	MK113633	MK113364	MK113365
Phylloscopus collybita	LU350	Blood	Julio Neto	M	1998-06-12	62.95	18.2167	collybita	MK113627	MK113352	MK113353
Phylloscopus collybita	LU352	Blood	Julio Neto	M	1998-06-12	62.9323	18.2177	abietinus	MK113629	MK113356	MK113357
Phylloscopus collybita	LU351	Blood	Julio Neto	M	1998-06-12	62.9323	18.2177	collybita	MK113628	MK113354	MK113355
Phylloscopus collybita	LU353	Blood	Julio Neto	M	1998-06-13	62.9928	18.278	abietinus	MK113630	MK113358	MK113359
Phylloscopus collybita	LU354	Blood	Julio Neto	M	1998-06-13	62.9667	18.3	abietinus	MK113631	MK113360	MK113361
Phylloscopus collybita	LU355	Blood	Julio Neto	M	1998-06-13	62.9667	18.3	abietinus	MK113632	MK113362	MK113363
Phylloscopus collybita	LU357	Blood	Julio Neto	M	1998-06-14	62.9	18.3166	abietinus	MK113634	MK113366	MK113367
Phylloscopus collybita	LU358	Blood	Julio Neto	M	1998-06-14	62.9	18.3166	abietinus	MK113635	MK113368	MK113369
Phylloscopus collybita	LU346	Blood	Julio Neto	M	1998-06-11	63.0499	18.3489	abietinus	MK113623	MK113344	MK113345
Phylloscopus collybita	LU347	Blood	Julio Neto	M	1998-06-11	63.0499	18.3489	abietinus	MK113624	MK113346	MK113347
Phylloscopus collybita	LU359	Blood	Julio Neto	M	1998-06-15	63.3167	18.3833	abietinus	MK113636	MK113370	MK113371
Phylloscopus collybita	LU345	Blood	Julio Neto	M	1998-06-11	63.0325	18.398	abietinus	MK113622	MK113342	MK113343
Phylloscopus collybita	LU360	Blood	Julio Neto	M	1998-06-15	63.2906	18.6974	abietinus	MK113637	MK113372	MK113373
Phylloscopus collybita	MR0641	Muscle tissue	NHMBEO	M	2009-06-10	43.2	19.1667	abietinus	MK113498	MK113139	MK113140
Phylloscopus collybita	MR0682	Muscle tissue	NHMBEO	M	2009-06-14	43.2	19.1667	collybita	MK113499	MK113143	MK113144
Phylloscopus collybita	MR0681	Muscle tissue	NHMBEO	M	2009-06-14	43.2	19.1667			MK113141	MK113142
Phylloscopus collybita	MR0325	Muscle tissue	NHMBEO	M	2008-05-10	44.1	19.9833	abietinus	MK113489	MK113124	MK113125
Phylloscopus collybita	MR0521	Muscle tissue	NHMBEO	F	2009-05-19	44.1	19.9833	abietinus	MK113493	MK113132
Phylloscopus collybita	MR0528	Muscle tissue	NHMBEO	M	2009-05-21	44.1	19.9833	abietinus	MK113495	MK113134	MK113135
Phylloscopus collybita	MR0531	Muscle tissue	NHMBEO	M	2009-05-22	44.1	19.9833	abietinus	MK113496	MK113136	MK113137
Phylloscopus collybita	F6248	Muscle tissue	YPM ORN 084596	M	2008-05-10	44.1	19.9833	collybita	MK113487	MK113120	MK113121
Phylloscopus collybita	MR0314	Muscle tissue	NHMBEO	M	2008-05-09	44.1	19.9833	collybita	MK113488	MK113122	MK113123
Phylloscopus collybita	MR0503	Muscle tissue	NHMBEO	M	2007-06-17	44.1	19.9833	collybita	MK113490	MK113126	MK113127
Phylloscopus collybita	MR0513	Muscle tissue	NHMBEO	M	2009-05-19	44.1	19.9833	collybita	MK113491	MK113128	MK113129
Phylloscopus collybita	MR0520	Muscle tissue	NHMBEO	M	2009-05-19	44.1	19.9833	collybita	MK113492	MK113130	MK113131
Phylloscopus collybita	MR0522	Muscle tissue	NHMBEO	F	2009-05-19	44.1	19.9833	collybita	MK113494	MK113133
Phylloscopus collybita	MR0640	Muscle tissue	NHMBEO	F	2009-05-28	44.1	19.9833	collybita	MK113497	MK113138
Phylloscopus collybita	MR0594	Muscle tissue	NHMBEO	M	2009-06-21	43.2833	20.8167	abietinus	MK113465	MK113084	MK113085
Phylloscopus collybita	MR0646	Muscle tissue	NHMBEO	M	2009-06-20	43.2833	20.8167	abietinus	MK113470	MK113092	MK113093
Phylloscopus collybita	MR0666	Muscle tissue	NHMBEO	F	2009-06-19	43.2833	20.8167	abietinus	MK113471	MK113094
Phylloscopus collybita	MR0696	Muscle tissue	NHMBEO	F	2009-06-21	43.2833	20.8167	abietinus	MK113473	MK113097
Phylloscopus collybita	MR0597	Muscle tissue	NHMBEO	F	2009-06-22	43.2833	20.8167	collybita	MK113466	MK113086
Phylloscopus collybita	MR0643	Muscle tissue	NHMBEO	M	2009-06-20	43.2833	20.8167	collybita	MK113467	MK113087	MK113088
Phylloscopus collybita	MR0645	Muscle tissue	NHMBEO	F	2009-06-20	43.2833	20.8167	collybita	MK113469	MK113091
Phylloscopus collybita	MR0667	Muscle tissue	NHMBEO	M	2009-06-19	43.2833	20.8167	collybita	MK113472	MK113095	MK113096
Phylloscopus collybita	MR0644	Muscle tissue	NHMBEO	M	2009-06-20	43.2833	20.8167	caucasicus	MK113468	MK113089	MK113090
Phylloscopus collybita	MR0504	Muscle tissue	NHMBEO	M	2007-06-20	44.85	21.1	abietinus	MK113464	MK113082	MK113083
Phylloscopus collybita	MR0350	Muscle tissue	NHMBEO	M	2008-05-16	42.3333	21.9833	abietinus	MK113476	MK113101	MK113102
Phylloscopus collybita	MR0347	Muscle tissue	NHMBEO	M	2008-05-16	42.3333	21.9833	collybita	MK113475	MK113099	MK113100
Phylloscopus collybita	MRSCG2	Muscle tissue	NHMBEO	F	2007-07-07	44.4667	22.25	caucasicus	MK113486	MK113119
Phylloscopus collybita	F6292	Muscle tissue	YPM ORN 084379	F	2008-05-20	43.3833	22.6167	abietinus	MK113474	MK113098
Phylloscopus collybita	MR0505	Muscle tissue	NHMBEO	M	2008-05-22	43.3833	22.6167	abietinus	MK113478
Phylloscopus collybita	MR0506	Muscle tissue	NHMBEO	M	2008-05-22	43.3833	22.6167	abietinus	MK113479	MK113105	MK113106
Phylloscopus collybita	MR0507	Muscle tissue	NHMBEO	M	2008-05-23	43.3833	22.6167	abietinus	MK113480	MK113107	MK113108
Phylloscopus collybita	MR0508	Muscle tissue	NHMBEO	M	2008-05-23	43.3833	22.6167	abietinus	MK113481	MK113109	MK113110
Phylloscopus collybita	MR0509	Muscle tissue	NHMBEO	M	2008-05-23	43.3833	22.6167	abietinus	MK113482	MK113111	MK113112
Phylloscopus collybita	MR0511	Muscle tissue	NHMBEO	M	2008-05-23	43.3833	22.6167	abietinus	MK113484	MK113115	MK113116
Phylloscopus collybita	MR0512	Muscle tissue	NHMBEO	M	2008-05-23	43.3833	22.6167	abietinus	MK113485	MK113117	MK113118
Phylloscopus collybita	MR0510	Muscle tissue	NHMBEO	M	2008-05-23	43.3833	22.6167	collybita	MK113483	MK113113	MK113114
Phylloscopus collybita	MR0361	Muscle tissue	NHMBEO	M	2008-05-20	43.3833	22.6167	abietinus	MK113477	MK113103	MK113104
Phylloscopus collybita	BKS7046	Muscle tissue	USNM 637517	M	2006-06-01	41.4808	24.325	abietinus	MK113587	MK113283	MK113284
Phylloscopus collybita	BKS7048	Muscle tissue	USNM 637519	M	2006-06-01	41.4808	24.325	abietinus	MK113588	MK113285	MK113286
Phylloscopus collybita	MR0075	Muscle tissue	USNM 640169	M	2006-06-03	41.4808	24.325	abietinus	MK113591	MK113289	MK113290
Phylloscopus collybita	SVD3780	Muscle tissue	USNM 640868	M	2006-06-01	41.4808	24.325	abietinus	MK113592	MK113291	MK113292
Phylloscopus collybita	SVD3786	Muscle tissue	USNM 640873	M	2006-06-02	41.4808	24.325	abietinus	MK113593	MK113293	MK113294
Phylloscopus collybita	BKS7056	Muscle tissue	USNM 637527	M	2006-06-01	41.4808	24.325	collybita	MK113589
Phylloscopus collybita	MR0069	Muscle tissue	USNM 640163	M	2006-06-02	41.4808	24.325	collybita	MK113590	MK113287	MK113288
Phylloscopus collybita	SVD3805	Muscle tissue	USNM 640892	M	2006-06-06	41.3457	24.5885	abietinus	MK113594	MK113295	MK113296
Phylloscopus collybita	BKS1783	Muscle tissue	UWBM 49384	M	1994-06-06	51.6867	34.9117	abietinus	MK113552	MK113225	MK113226
Phylloscopus collybita	CC43	Blood	Yosef Kiat	F	2014-02-16	32.5042	35.5011	caucasicus	MK113700			MK118896
Phylloscopus collybita	CC22	Blood	Yosef Kiat	M	2013-06-16	33.2886	35.7262	caucasicus	MK113580	MK113271	MK113272	MK118891
Phylloscopus collybita	CC23	Blood	Yosef Kiat	F	2013-06-16	33.2886	35.7262	caucasicus	MK113581	MK113273		MK118892
Phylloscopus collybita	CC76	Blood	Yosef Kiat	M	2014-07-17	33.2886	35.7262	caucasicus	MK113585	MK113279	MK113280	MK118897
Phylloscopus collybita	CC24	Blood	Yosef Kiat	M	2013-06-16	33.2886	35.7262	unclassified	MK113582	MK113274	MK113275	MK118893
Phylloscopus collybita	CC77	Blood	Yosef Kiat	M	2014-07-17	33.2886	35.7262	unclassified	MK113586	MK113281	MK113282	MK118898
Phylloscopus collybita	CC29	Blood	Yosef Kiat	U	2013-08-15	33.3047	35.7662	collybita	MK113583	MK113276		MK118894
Phylloscopus collybita	CC30	Blood	Yosef Kiat	M	2013-08-15	33.3047	35.7662	unclassified	MK113584	MK113277	MK113278	MK118895
Phylloscopus collybita	MR1261	Muscle tissue	NHMBEO	F	2012-06-23	55.2805	37.1146	abietinus	MK113553	MK113227
Phylloscopus collybita	BKS1728	Muscle tissue	UWBM 49331	M	1994-06-02	51.5817	37.205	abietinus	MK113551	MK113223	MK113224
Phylloscopus collybita	SVD1901	Muscle tissue	UWBM 64613	M	1999-06-02	44.7167	37.45	caucasicus	MK113522	MK113180	MK113181
Phylloscopus collybita	SVD1902	Muscle tissue	UWBM 64614	F	1999-06-02	44.7167	37.45	caucasicus	MK113523	MK113182
Phylloscopus collybita	SVD1918	Muscle tissue	UWBM 71218	M	1999-06-05	44.7167	37.45	caucasicus	MK113524	MK113183	MK113184
Phylloscopus collybita	SVD1923	Muscle tissue	UWBM 71222	M	1999-06-04	44.7167	37.45	caucasicus	MK113525	MK113185	MK113186
Phylloscopus collybita	SVD1893	Muscle tissue	UWBM 64605	M	1999-06-02	44.7167	37.45			MK113178	MK113179
Phylloscopus collybita	SVD1954	Muscle tissue	UWBM 64654	M	1999-06-10	44.4333	38.4	caucasicus	MK113526	MK113187	MK113188
Phylloscopus collybita	SVD1981	Muscle tissue	UWBM 64679	F	1999-06-16	44.3667	38.4667	caucasicus	MK113527	MK113189
Phylloscopus collybita	SVD2760	Muscle tissue	BMUM	M	2002-06-05	60.9927	38.5537	abietinus	MK113554	MK113228	MK113229
Phylloscopus collybita	IUK0259	Muscle tissue	UWBM 61113	M	1998-06-09	44.7	38.8167	caucasicus	MK113507	MK113155	MK113156
Phylloscopus collybita	IUK0320	Muscle tissue	UWBM 61179	M	1998-06-18	44.7	38.8167	caucasicus	MK113508	MK113157	MK113158
Phylloscopus collybita	IUK0326	Muscle tissue	UWBM 61185	M	1998-06-19	44.7	38.8167	caucasicus	MK113509
Phylloscopus collybita	SVD1645	Muscle tissue	UWBM 61392	M	1998-06-09	44.7	38.8167	caucasicus	MK113518	MK113172	MK113173
Phylloscopus collybita	SVD1650	Muscle tissue	UWBM 61397	M	1998-06-09	44.7	38.8167	caucasicus	MK113519	MK113174	MK113175
Phylloscopus collybita	BKS1635	Muscle tissue	UWBM 49241	M	1994-05-23	54.955	39.3033	abietinus	MK113549	MK113220	MK113221
Phylloscopus collybita	BKS1648	Muscle tissue	UWBM 49253	F	1994-05-23	54.955	39.3033	abietinus	MK113550	MK113222
Phylloscopus collybita	IUK1855	Muscle tissue	USNM 639790	M	2004-06-04	43.9377	39.4803	caucasicus	MK113510	MK113159	MK113160
Phylloscopus collybita	SVD3256	Muscle tissue	USNM 640361	M	2004-06-03	43.9377	39.4803	caucasicus	MK113531	MK113195	MK113196
Phylloscopus collybita	SVD3266	Muscle tissue	USNM 640371	F	2004-06-04	43.9377	39.4803	caucasicus	MK113532
Phylloscopus collybita	IUK1882	Muscle tissue	USNM 639817	F	2004-06-12	44.1963	40.0795	caucasicus	MK113511	MK113161
Phylloscopus collybita	IUK1910	Muscle tissue	USNM 639845	F	2004-06-15	44.1963	40.0795	caucasicus	MK113512	MK113162
Phylloscopus collybita	IVF0545	Muscle tissue	SDM	M	2004-06-12	44.1963	40.0795	caucasicus	MK113513	MK113163	MK113164
Phylloscopus collybita	IVF0556	Muscle tissue	SDM	M	2004-06-15	44.1963	40.0795	caucasicus	MK113514	MK113165	MK113166
Phylloscopus collybita	SVD3294	Muscle tissue	USNM 640399	M	2004-06-10	44.1963	40.0795	caucasicus	MK113533	MK113197	MK113198
Phylloscopus collybita	SVD3308	Muscle tissue	USNM 640413	F	2004-06-12	44.1963	40.0795	caucasicus	MK113534	MK113199
Phylloscopus collybita	SVD3343	Muscle tissue	USNM 640448	M	2004-06-16	44.1963	40.0795	caucasicus	MK113535	MK113200	MK113201
Phylloscopus collybita	SVD3351	Muscle tissue	USNM 640456	F	2004-06-18	44.1963	40.0795	caucasicus	MK113536	MK113202
Phylloscopus collybita	SVD2063	Muscle tissue	UWBM 64753	F	1999-07-06	43.8167	40.7167	caucasicus	MK113529	MK113192
Phylloscopus collybita	SVD2037	Muscle tissue	UWBM 64729	M	1999-06-29	44.05	40.7333	caucasicus	MK113528	MK113190	MK113191
Phylloscopus collybita	SVD2181	Muscle tissue	UWBM 64865	M	1999-08-01	44.05	40.7333	caucasicus	MK113530	MK113193	MK113194
Phylloscopus collybita	KZ1949	Muscle tissue	YPM ORN 101815	M	2006-06-25	44.0333	40.85	caucasicus	MK113516	MK113168	MK113169
Phylloscopus collybita	KZ1955	Muscle tissue	YPM ORN 101817	M	2006-06-27	44.0333	40.85	caucasicus	MK113517	MK113170	MK113171
Phylloscopus collybita	IVF0712	Muscle tissue	SDM	F	2004-06-20	44.0342	40.8547	caucasicus	MK113515	MK113167
Phylloscopus collybita	SVD3824	Muscle tissue	USNM 640911	M	2006-06-19	44.0342	40.8547	caucasicus	MK113537	MK113203	MK113204
Phylloscopus collybita	SVD3827	Muscle tissue	USNM 640912	M	2006-06-20	44.0342	40.8547	caucasicus	MK113538	MK113205	MK113206
Phylloscopus collybita	SVD1697	Muscle tissue	UWBM 61444	F	1998-06-16	44.1167	41.0833	caucasicus	MK113520	MK113176
Phylloscopus collybita	SVD1699	Muscle tissue	UWBM 61446	F	1998-06-17	44.1167	41.0833	caucasicus	MK113521	MK113177
Phylloscopus collybita	EAK490	Blood	Sargis Aghayan	F	2014-06-10	41.13	44.91	caucasicus	MK113539	MK113207
Phylloscopus collybita	SVD5618	Blood	Sargis Aghayan	M	2014-06-09	41.13	44.91	caucasicus	MK113544	MK113211	MK113212
Phylloscopus collybita	SVD5635	Blood	Sargis Aghayan	M	2014-06-10	41.13	44.91	caucasicus	MK113545	MK113213	MK113214
Phylloscopus collybita	SVD5642	Blood	Sargis Aghayan	F	2014-06-10	41.13	44.91	caucasicus	MK113546	MK113215
Phylloscopus collybita	GAV4015	Blood	Sargis Aghayan	M	2014-06-10	41.13	44.91	caucasicus	MK113540
Phylloscopus collybita	MR1470	Blood	Sargis Aghayan	F	2014-06-11	41.13	44.91	menzbieri	MK113543	MK113210
Phylloscopus collybita	IVF1391	Blood	Sargis Aghayan	M	2014-06-10	41.13	44.91	menzbieri	MK113541
Phylloscopus collybita	IVF1392	Blood	Sargis Aghayan	M	2014-06-10	41.13	44.91	menzbieri	MK113542
Phylloscopus collybita	SVD5650	Blood	Sargis Aghayan	M	2014-06-10	41.13	44.91	menzbieri	MK113547	MK113216	MK113217
Phylloscopus collybita	SVD5662	Blood	Sargis Aghayan	M	2014-06-11	41.13	44.91	menzbieri	MK113548	MK113218	MK113219
Phylloscopus collybita	EAK492	Blood	Sargis Aghayan	M	2014-06-11	41.13	44.91			MK113208	MK113209
Phylloscopus collybita	SVD4668	Blood	Sargis Aghayan	F	2011-06-07	39.446	46.1587	menzbieri	MK113657	MK113404
Phylloscopus collybita	SVD4674	Blood	Sargis Aghayan	F	2011-06-08	39.446	46.1587	menzbieri	MK113658	MK113405
Phylloscopus collybita	SVD4676	Blood	Sargis Aghayan	M	2011-06-08	39.446	46.1587	menzbieri	MK113659	MK113406	MK113407
Phylloscopus collybita	SVD5554	Blood	Sargis Aghayan	M	2014-06-02	39.01	46.21	menzbieri	MK113671
Phylloscopus collybita	GAV3970	Blood	Sargis Aghayan	M	2014-05-31	39.4	46.24	caucasicus	MK113655	MK113402
Phylloscopus collybita	SVD5494	Blood	Sargis Aghayan	M	2014-05-31	39.4	46.24	menzbieri	MK113663	MK113413	MK113414
Phylloscopus collybita	SVD5496	Blood	Sargis Aghayan	F	2014-05-31	39.4	46.24	menzbieri	MK113664	MK113415	MK113416
Phylloscopus collybita	GAV3966	Blood	Sargis Aghayan	M	2014-05-31	39.4	46.24	menzbieri	MK113654	MK113400	MK113401
Phylloscopus collybita	SVD5500	Blood	Sargis Aghayan	M	2014-05-31	39.4	46.24	menzbieri	MK113665	MK113417	MK113418
Phylloscopus collybita	SVD5507	Blood	Sargis Aghayan	F	2014-05-31	39.4	46.24	menzbieri	MK113666	MK113419
Phylloscopus collybita	SVD5525	Blood	Sargis Aghayan	M	2014-06-01	39.4	46.24	menzbieri	MK113667	MK113420	MK113421
Phylloscopus collybita	SVD5532	Blood	Sargis Aghayan	F	2014-06-01	39.4	46.24	menzbieri	MK113668	MK113422
Phylloscopus collybita	SVD5533	Blood	Sargis Aghayan	F	2014-06-01	39.4	46.24	menzbieri	MK113669	MK113423
Phylloscopus collybita	SVD5535	Blood	Sargis Aghayan	F	2014-06-01	39.4	46.24	menzbieri	MK113670	MK113424
Phylloscopus collybita	MR1301	Blood	Sargis Aghayan	F	2012-07-13	39.07	46.27	menzbieri	MK113656	MK113403
Phylloscopus collybita	SVD4914	Blood	Sargis Aghayan	M	2012-07-14	39.07	46.27	menzbieri	MK113660	MK113408	MK113409
Phylloscopus collybita	SVD4934	Blood	Sargis Aghayan	U	2012-07-16	39.07	46.27	menzbieri	MK113661	MK113410
Phylloscopus collybita	SVD4937	Blood	Sargis Aghayan	M	2012-07-16	39.07	46.27	menzbieri	MK113662	MK113411	MK113412
Phylloscopus collybita	BRB523	Muscle tissue	BMUM	M	2006-06-25	65.719	44.3705	tristis	MK113575	MK113262	MK113263
Phylloscopus collybita	SVD2783	Muscle tissue	BMUM	F	2002-06-12	65.719	44.3705	tristis	MK113578	MK113268
Phylloscopus collybita	SVD2824	Muscle tissue	BMUM		2002-06-20	65.719	44.3705	tristis	EU481500
Phylloscopus collybita	SVD2828	Muscle tissue	UWBM 82237	M	2002-06-21	65.719	44.3705	tristis	MK113579	MK113269	MK113270
Phylloscopus collybita	IUK0799	Muscle tissue	BMUM	M	2002-06-22	65.7205	44.373	tristis	MK113576	MK113264	MK113265
Phylloscopus collybita	IUK0805	Muscle tissue	UWBM 82191	M	2002-06-24	65.7205	44.373	tristis	MK113577	MK113266	MK113267
Phylloscopus collybita	IUK0768	Muscle tissue	BMUM	F	2002-06-16	65.7206	44.3731	tristis	EU481499
Phylloscopus collybita	BKS1967	Muscle tissue	UWBM 49566	M	1994-06-21	56.76	58.1083	tristis	MK113679	MK113429	MK113430
Phylloscopus collybita	SGA1611	Muscle tissue	ZMMU	F	2011-08-14	60.7913	59.5549	tristis	MK113680	MK113431
Phylloscopus collybita	SGA1612	Muscle tissue	ZMMU	U	2011-08-14	60.7913	59.5549	tristis	MK113681	MK113432
Phylloscopus collybita	SGA1613	Muscle tissue	ZMMU	M	2011-08-14	60.7913	59.5549	tristis	MK113682	MK113433	MK113434
Phylloscopus collybita	SVD4696	Muscle tissue	ZMMU	U	2011-08-12	60.7913	59.5549	tristis	MK113683	MK113435
Phylloscopus collybita	SVD4702	Muscle tissue	ZMMU	M	2011-08-11	60.7913	59.5549	tristis	MK113684	MK113436	MK113437
Phylloscopus collybita	SVD4713	Muscle tissue	ZMMU	M	2011-08-13	60.7913	59.5549	tristis	MK113685	MK113438	MK113439
Phylloscopus collybita	SVD4714	Muscle tissue	ZMMU	F	2011-08-13	60.7913	59.5549	tristis	MK113686	MK113440
Phylloscopus collybita	SVD4715	Muscle tissue	ZMMU	M	2011-08-13	60.7913	59.5549	tristis	MK113687	MK113441	MK113442
Phylloscopus collybita	SVD4729	Muscle tissue	ZMMU	M	2011-08-14	60.7913	59.5549	tristis	MK113688	MK113443	MK113444
Phylloscopus collybita	SVD4731	Muscle tissue	ZMMU	U	2011-08-14	60.7913	59.5549	tristis	MK113689	MK113445
Phylloscopus collybita	SVD4732A	Muscle tissue	ZMMU	M	2011-08-14	60.7913	59.5549	tristis	MK113690	MK113446	MK113447
Phylloscopus collybita	SVD4737	Muscle tissue	ZMMU	M	2011-08-14	60.7913	59.5549	tristis	MK113691	MK113448	MK113449
Phylloscopus collybita	SVD4738	Muscle tissue	ZMMU	M	2011-08-14	60.7913	59.5549	tristis	MK113692	MK113450	MK113451
Phylloscopus collybita	SVD4744	Muscle tissue	ZMMU	M	2011-08-15	60.7913	59.5549	tristis	MK113693	MK113452	MK113453
Phylloscopus collybita	SVD4751	Muscle tissue	ZMMU	M	2011-08-15	60.7913	59.5549	tristis	MK113694	MK113454	MK113455
Phylloscopus collybita	SVD4752	Muscle tissue	ZMMU	M	2011-08-15	60.7913	59.5549	tristis	MK113695	MK113456	MK113457
Phylloscopus collybita	SVD4762	Muscle tissue	ZMMU	U	2011-08-16	60.7913	59.5549	tristis	MK113696	MK113458
Phylloscopus collybita	SVD4776	Muscle tissue	ZMMU	F	2011-08-16	60.7913	59.5549	tristis	MK113697	MK113459
Phylloscopus collybita	SVD4785	Muscle tissue	ZMMU	U	2011-08-17	60.7913	59.5549	tristis	MK113698	MK113460
Phylloscopus collybita	SVD4791	Muscle tissue	ZMMU	M	2011-08-17	60.7913	59.5549	tristis	MK113699	MK113461	MK113462
Phylloscopus collybita	PLG132	Muscle tissue	UWBM 59438	M	1997-06-13	68.0167	68.6	tristis	MK113605	MK113317	MK113318
Phylloscopus collybita	PLG153	Muscle tissue	UWBM 59459	F	1997-06-21	68.0167	68.6	tristis	MK113606	MK113319
Phylloscopus collybita	PLG163	Muscle tissue	UWBM 59469	M	1997-06-22	68.0167	68.6	tristis	MK113607	MK113320	MK113321
Phylloscopus collybita	PLG164	Muscle tissue	UWBM 59470	F	1997-06-22	68.0167	68.6	tristis	MK113608	MK113322
Phylloscopus collybita	SVD1500	Muscle tissue	UWBM 59642	F	1997-06-23	68.0167	68.6	tristis	MK113613	MK113330
Phylloscopus collybita	SVD1509	Muscle tissue	UWBM 59651	M	1997-06-24	68.0167	68.6	tristis	MK113614	MK113331	MK113332
Phylloscopus collybita	SVD1511	Muscle tissue	UWBM 59653	M	1997-06-24	68.0167	68.6	tristis	MK113615	MK113333	MK113334
Phylloscopus collybita	BKS3184	Muscle tissue	UWBM 56509	M	1996-06-10	63.4833	74.8667	tristis	MK113596	MK113299	MK113300
Phylloscopus collybita	BKS3234	Muscle tissue	UWBM 56537	M	1996-06-14	63.4833	74.8667	tristis	MK113597	MK113301	MK113302
Phylloscopus collybita	CSW5646	Muscle tissue	UWBM 56789	M	1996-06-16	63.4833	74.8667	tristis	MK113599	MK113305	MK113306
Phylloscopus collybita	CDS4878	Muscle tissue	UWBM 46318	M	1993-06-07	51.045	85.6495	tristis	MK113598	MK113303	MK113304
Phylloscopus collybita	RCF1794	Muscle tissue	UWBM 66431	M	2000-06-11	50.65	91.6	tristis	MK113609	MK113323	MK113324
Phylloscopus collybita	MSUZM1471999	Muscle tissue	UWBM 67612	M	1999-06-19	50.7833	94.4333	tristis	MK113677	MK113312	MK113313
Phylloscopus collybita	N412000	Muscle tissue	UWBM 75607	M	2000-05-24	51.7067	94.5413	tristis	MK113602	MK113309	MK113310
Phylloscopus collybita	N262000	Muscle tissue	UWBM 75592	F	2000-05-23	51.7067	94.5413	tristis	MK113601
Phylloscopus collybita	MSUZM1651999	Muscle tissue	UWBM 67621	M	1999-06-22	50.0333	95.0333	tristis	MK113678	MK113314	MK113315
Phylloscopus collybita	MSUZM781999	Muscle tissue	UWBM 67586	F	1999-06-01	50.0333	95.0333	tristis	MK113675	MK113311
Phylloscopus collybita	MSUZM971999	Muscle tissue	UWBM 67595	M	1999-06-04	50.0333	95.0333	tristis	MK113676
Phylloscopus collybita	N802000	Muscle tissue	UWBM 70944	M	1999-06-01	50.0333	95.0333	tristis	MK113603
Phylloscopus collybita	P321999	Muscle tissue	UWBM 71054	F	1999-06-03	50.0333	95.0333	tristis	MK113604	MK113316
Phylloscopus collybita	SVD0595	Muscle tissue	UWBM 51799	U	1994-06-17	57.4667	97.3	tristis	MK113612	MK113328	MK113329
Phylloscopus collybita	AWH118	Muscle tissue	UWBM 73119	M	2002-06-01	56.675	105.772	tristis	MK113595	MK113297	MK113298
Phylloscopus collybita	RCF2452	Muscle tissue	UWBM 78369	M	2004-06-23	62.167	108.333	tristis	MK113610	MK113325	MK113326
Phylloscopus collybita	RCF2465	Muscle tissue	UWBM 78382	F	2004-06-25	62.167	108.333	tristis	MK113611	MK113327
Phylloscopus collybita	DOT72	Muscle tissue	UWBM 78259	M	2004-06-27	62.17	108.333	tristis	MK113600	MK113307	MK113308
